# Supplementary material for: Exosome Biomarker Profiling Using a Paper-Based Vertical Flow Assay
Source: Biosensors (Basel). 2025 Oct 14;15(10):694. doi: 10.3390/bios15100694 (PMC12563862; doi:10.3390/bios15100694)
Supplement: Supplementary file 1 [file biosensors-15-00694-s001.zip]

Archive with 1 entries (1 files):
- biosensors-3874260-supplementary.pdf
